# Supplementary material for: HERON: A Novel Tool Enables Identification of Long, Weakly Enriched Genomic Domains in ChIP-seq Data
Source: Int J Mol Sci. 2021 Jul 29;22(15):8123. doi: 10.3390/ijms22158123 (PMC8348143; doi:10.3390/ijms22158123)
Supplement: Supplementary file 1 [file ijms-22-08123-s001.zip]

Archive with 1 entries (1 files):
- ijms-1308802-SI.pdf
